# Supplementary material for: Research Progress of Coronavirus Based on Bibliometric Analysis
Source: Int J Environ Res Public Health. 2020 May 26;17(11):3766. doi: 10.3390/ijerph17113766 (PMC7312058; doi:10.3390/ijerph17113766)
Supplement: Supplementary file 1 [file ijerph-17-03766-s001.zip]

Archive with 5 entries (5 files):
- Table S1. Top 20 journals in the field of coronavirus.docx
- Figure S1. Co-occurring subject category network.png
- Figure S2. Partial co-authorship network of organizations.png
- Figure S3. Top 20 keywords with the strongest burst strength.png
- Figure S4. Collaboration network of SARS-CoV-2 research.png
